# Supplementary material for: Phenolics Profiling by HPLC-DAD-ESI/MSn of the Scientific Unknown Polygonum hydropiperoides Michx. and Its Antioxidant and Anti-Methicillin-Resistant Staphylococcus aureus Activities
Source: Plants (Basel). 2023 Apr 10;12(8):1606. doi: 10.3390/plants12081606 (PMC10143521; doi:10.3390/plants12081606)
Supplement: Supplementary file 1 [file plants-12-01606-s001.zip]

Archive with 1 entries (1 files):
- plants-2276276-supplementary.pdf
